# Supplementary material for: The Photodynamic Antibacterial Potential of New Tetracationic Zinc(II) Phthalocyanines Bearing 4-((Diethylmethylammonium)methyl)phenoxy Substituents
Source: Int J Mol Sci. 2025 Sep 26;26(19):9414. doi: 10.3390/ijms26199414 (PMC12524610; doi:10.3390/ijms26199414)
Supplement: Supplementary file 1 [file ijms-26-09414-s001.zip]

Archive with 1 entries (1 files):
- ijms-3819938-supplementary.pdf
